# Supplementary material for: A new Megophrys Kuhl & Van Hasselt (Amphibia, Megophryidae) from southeastern China
Source: Zookeys. 2020 Jan 16;904:35–62. doi: 10.3897/zookeys.904.47354 (PMC6978424; doi:10.3897/zookeys.904.47354)
Supplement: Supplementary material 1 [file zookeys-904-035-s001.xlsx]

## Sheet: Sheet1
Table S1. Measurements of the adult specimens of Megophrys xianjuensis sp. nov. and M. lishuiensis. Units in mm. See abbreviations for the morphological characters in Materials and methods section.
Species	Voucher	Type	Sex	Locality	SVL	HDL	HDW	SL	SNT	IND	IOD	UEW	ED	TYD	LAL	HAL	LW	FIL	FIIL	FIIIL	FIVL	THL	TL	TW	TFL	FL
Megophrys xianjuensis sp. nov.	CIBXJ190503	Holotype	male	Xianju Co., Zhejiang Prov., China	34.35	9.46	11.2	4.69	1.93	3.43	2.27	2.78	3.82	2.15	15.42	8.52	2.34	3	3.12	4.73	3.4	13.8	14.72	3.4	19.98	13.05
Megophrys xianjuensis sp. nov.	CIBXJ190501	Paratype	male	Xianju Co., Zhejiang Prov., China	33.05	9.63	11.48	4.56	2.03	3.71	2.67	2.81	3.93	1.97	14.18	7.64	2.08	2.91	3.2	4.66	3.54	15.18	15	3.02	18.01	11.22
Megophrys xianjuensis sp. nov.	CIBXJ20190801	Paratype	male	Xianju Co., Zhejiang Prov., China	31.75	10.52	11.23	4.24	1.92	3.58	2.66	2.45	3.33	2	15.54	7.78	2.54	2.46	2.87	4.46	3.02	14.68	14.76	3.5	19.6	12.98
Megophrys xianjuensis sp. nov.	CIBXJ20190802	Paratype	male	Xianju Co., Zhejiang Prov., China	31.02	9.42	11.01	4.26	2.41	3.28	2.57	2.26	3.36	1.93	15.32	8.34	2.66	2.68	2.72	4.99	2.93	14.95	14.79	2.98	19.39	13.03
Megophrys xianjuensis sp. nov.	CIBXJ20190803	Paratype	male	Xianju Co., Zhejiang Prov., China	31.98	9.97	11.16	4.19	2.15	3.39	3.16	2.89	3.38	1.75	14.36	7.65	2.48	2.94	2.65	4.39	2.97	14.05	14.45	2.8	18.44	12.03
Megophrys xianjuensis sp. nov.	CIBXJ20190804	Paratype	male	Xianju Co., Zhejiang Prov., China	33.2	9.8	10.57	3.94	2.3	3.17	2.93	2.8	3.76	2.12	15.36	7.99	2.71	3.09	3.11	5.21	3.18	13.78	14.91	4.4	19.84	13.07
Megophrys xianjuensis sp. nov.	CIBXJ20190805	Paratype	male	Xianju Co., Zhejiang Prov., China	36.34	10.46	10.78	3.8	2.48	3.57	3.29	2.79	4	2.05	17.19	9.22	2.57	3.13	3.52	6.18	4.11	16	16.13	3.78	21.51	14.83
Megophrys xianjuensis sp. nov.	CIBXJ190505	Paratype	female	Xianju Co., Zhejiang Prov., China	41.55	10.83	12.91	5.22	2.54	3.58	2.85	3.4	3.97	2.65	19.24	10.03	2.55	3.9	3.97	5.9	4.35	17.59	17.8	3.28	23.47	15.61
Megophrys xianjuensis sp. nov.	CIB20180514008	Paratype	female	Xianju Co., Zhejiang Prov., China	32.83	10.05	10.73	3.62	1.75	3.15	2.75	2.71	2.9	1.73	13.71	7.84	2.04	2.84	2.97	4.8	2.95	13.07	13.04	2.87	19.25	12.43
Megophrys lishuiensis	CIBWYF00164	Holotype	male	Lishui City, Zhejiang Prov., China	32.94	9.42	11.55	4.3	2.34	4.04	2.53	3.58	4.57	2.19	14.62	7.96	2.91	2.69	2.72	5.01	3.56	14.26	14.95	4.43	19.84	12.96
Megophrys lishuiensis	CIBWYF00165	Paratype	male	Lishui City, Zhejiang Prov., China	34.09	10.23	10.79	4.53	2.4	3.11	2.58	3.18	4.24	2.1	14.86	8.81	2.86	2.85	3.32	5.36	3.55	14.07	14.33	4.15	18.63	12.62
Megophrys lishuiensis	CIBWYF00167	Paratype	male	Lishui City, Zhejiang Prov., China	32.69	9.52	11.06	4.18	2.23	3.5	2.48	3.54	3.85	2.04	15.56	8.33	2.59	2.82	3.09	5.25	3.52	14.6	15.07	3.95	20.3	12.36
Megophrys lishuiensis	CIBWYF00168	Paratype	male	Lishui City, Zhejiang Prov., China	34.73	9.58	10.6	4.06	2.5	3.56	2.37	3.1	4.1	2.45	15.19	8.04	2.43	2.39	2.52	4.92	3.22	13.81	15.48	3.91	20.01	12.32
Megophrys lishuiensis	CIBWYF00171	Paratype	male	Lishui City, Zhejiang Prov., China	31.58	9.71	10.95	4.45	2.01	3.17	2.82	3.17	4.17	2.19	15.66	8.48	3.14	2.96	3.15	5.09	3.89	14.4	14.95	3.96	20.1	13.54
Megophrys lishuiensis	CIBWYF00172	Paratype	male	Lishui City, Zhejiang Prov., China	30.49	10.09	10.73	4.1	2.26	3.34	2.45	2.62	4.21	2.12	15.26	8.25	2.66	2.58	2.64	5.39	3.51	13.73	15.18	4.13	18.85	12.63
Megophrys lishuiensis	CIBWYF00169	Paratype	female	Lishui City, Zhejiang Prov., China	37.64	9.87	12.05	4.36	2.42	4.19	3.1	3.68	4.1	2.19	17.49	8.7	2.41	3.56	3.18	5.81	3.6	16.26	16.37	3.98	22.42	14.81
Megophrys lishuiensis	CIBWYF11011	Paratype	female	Lishui City, Zhejiang Prov., China	40.39	11.42	12.08	4.25	2.72	4.18	2.78	3.72	4.59	2.33	17.55	9.34	2.43	2.83	2.95	5.34	3.22	15.72	16.66	4.65	21.02	13.73
