# Supplementary material for: A new Megophrys Kuhl & Van Hasselt (Amphibia, Megophryidae) from southeastern China
Source: Zookeys. 2020 Jan 16;904:35–62. doi: 10.3897/zookeys.904.47354 (PMC6978424; doi:10.3897/zookeys.904.47354)
Supplement: Supplementary material 3 [file zookeys-904-035-s003.xls]

## Sheet: sheet1
Table S3. Uncorrected p-distance between Megophrys species based on the 16S gene sequences.
ID	Species	1	2	3	4	5	6	7	8	9	10	11	12	13	14	15	16	17	18	19	20	21	22	23	24	25	26	27	28	29	30	31	32	33	34	35	36	37	38	39	40	41	42	43	44	45	46	47	48
1	Megophrys xianjuensis sp. nov.
2	Megophrys lishuiensis	0.0280584
3	Megophrys dongguanensis	0.0428813	0.0579345
4	Megophrys nankunensis	0.039079	0.0579345	0.0246679
5	Megophrys cheni	0.0408779	0.0478589	0.0320197	0.0221675
6	Megophrys wugongensis	0.0464723	0.0604534	0.0436433	0.0417457	0.0320197
7	Megophrys obesa	0.0445649	0.0540541	0.0486486	0.0459459	0.0297297	0.0540541
8	Megophrys ombrophila	0.0458386	0.0478589	0.0474383	0.0455408	0.0369458	0.0493359	0.0378378
9	Megophrys kuatunensis	0.0358764	0.0453401	0.0292046	0.0292046	0.0270936	0.0458929	0.0432432	0.0484229
10	Megophrys lini	0.0467725	0.0606061	0.0418251	0.0418251	0.037037	0.0456274	0.0487805	0.0531309	0.0334476
11	Megophrys nanlingensis	0.0543915	0.0656566	0.0513308	0.0513308	0.0469136	0.0475285	0.0650407	0.0626186	0.0493483	0.0379507
12	Megophrys jinggangensis	0.0336508	0.0479798	0.0494297	0.0437262	0.037037	0.0380228	0.0596206	0.0474383	0.0418094	0.0379507	0.0455408
13	Megophrys wushanensis	0.0353439	0.040404	0.039924	0.0361217	0.037037	0.039924	0.0569106	0.0437262	0.0334476	0.0457143	0.0533333	0.0342857
14	Megophrys baolongensis	0.0352767	0.0453401	0.0398482	0.0303605	0.0320197	0.0417457	0.0648649	0.0493359	0.0333766	0.0475285	0.0551331	0.0380228	0.0209125
15	Megophrys tuberogranulata	0.0295733	0.0428212	0.0379507	0.0303605	0.0221675	0.0322581	0.0486486	0.0417457	0.0250325	0.0380228	0.0456274	0.026616	0.0152091	0.0151803
16	Megophrys leishanensis	0.0276722	0.0428212	0.0455408	0.0379507	0.0320197	0.0360531	0.0540541	0.0417457	0.0333766	0.0380228	0.0456274	0.0304183	0.0228137	0.0227704	0.0151803
17	Megophrys jiulianensis	0.0350655	0.0478589	0.0455408	0.0417457	0.0418719	0.0341556	0.0648649	0.0531309	0.0375487	0.0456274	0.0532319	0.0380228	0.0304183	0.028463	0.0227704	0.0227704
18	Megophrys boettgeri	0.025771	0.0377834	0.0417457	0.0379507	0.0320197	0.0360531	0.0486486	0.0455408	0.0292046	0.0342205	0.0456274	0.026616	0.026616	0.0265655	0.0151803	0.0151803	0.0227704
19	Megophrys huangshanensis	0.0334392	0.0454545	0.0456274	0.0418251	0.037037	0.0380228	0.0514905	0.0475285	0.0334476	0.0380952	0.0495238	0.0342857	0.0304183	0.0304183	0.0190114	0.0190114	0.026616	0.00760456
20	Megophrys mufumontana	0.0382341	0.0503778	0.0512334	0.0436433	0.044335	0.0493359	0.072973	0.0550285	0.0375487	0.0494297	0.0551331	0.0380228	0.0323194	0.0322581	0.0246679	0.028463	0.0322581	0.0246679	0.0304183
21	Megophrys spinata	0.0485847	0.0629723	0.0531309	0.0512334	0.0492611	0.0398482	0.072973	0.0607211	0.053416	0.0456274	0.0513308	0.0456274	0.0437262	0.0417457	0.0322581	0.0360531	0.0436433	0.0379507	0.0380228	0.0474383
22	Megophrys sangzhiensis	0.0542881	0.0654912	0.0550285	0.0531309	0.0492611	0.0455408	0.0756757	0.0626186	0.054681	0.0551331	0.0570342	0.0513308	0.0456274	0.0436433	0.0341556	0.0417457	0.0493359	0.0436433	0.0475285	0.0512334	0.0170455
23	Megophrys binlingensis	0.0468948	0.0604534	0.0512334	0.0474383	0.046798	0.0436433	0.0756757	0.0607211	0.0471579	0.0513308	0.0532319	0.0418251	0.0380228	0.0360531	0.0265655	0.0341556	0.0417457	0.0360531	0.039924	0.0417457	0.0113636	0.0170455
24	Megophrys omeimontis	0.0374603	0.0530303	0.0475285	0.0418251	0.0419753	0.039924	0.0596206	0.0512334	0.0418094	0.0418251	0.0494297	0.0380228	0.032381	0.039924	0.0323194	0.0323194	0.039924	0.0342205	0.0380952	0.039924	0.0246679	0.0341556	0.0208729
25	Megophrys binchuanensis	0.0450794	0.0631313	0.0551331	0.0551331	0.0493827	0.0456274	0.0758808	0.0588235	0.0506157	0.0475285	0.0570342	0.0418251	0.0419048	0.0456274	0.0361217	0.0361217	0.0494297	0.039924	0.0438095	0.0475285	0.0322581	0.0379507	0.0265655	0.0246679
26	Megophrys palpebralespinosa	0.0565079	0.0732323	0.0646388	0.0570342	0.0617284	0.0608365	0.0894309	0.0645161	0.0585332	0.0475285	0.0608365	0.0513308	0.047619	0.0475285	0.0437262	0.0418251	0.0589354	0.0494297	0.0495238	0.0570342	0.0436433	0.0531309	0.0398482	0.0360531	0.0341556
27	Megophrys wuliangshanensis	0.0428813	0.0629723	0.056926	0.0493359	0.0517241	0.0474383	0.0648649	0.056926	0.0438068	0.0532319	0.0627376	0.0475285	0.039924	0.0436433	0.0341556	0.0379507	0.0455408	0.0398482	0.0437262	0.0455408	0.0378788	0.0435606	0.0340909	0.028463	0.0341556	0.0455408
28	Megophrys daweimontis	0.0392902	0.0604534	0.0455408	0.0436433	0.044335	0.0398482	0.0567568	0.0531309	0.0438068	0.0437262	0.0551331	0.0418251	0.0361217	0.0398482	0.0322581	0.0360531	0.0474383	0.0341556	0.0361217	0.0436433	0.030303	0.032197	0.0265152	0.0227704	0.0303605	0.0398482	0.0265152
29	Megophrys jingdongensis	0.0487959	0.0780856	0.0607211	0.0512334	0.0492611	0.0436433	0.0675676	0.0607211	0.052151	0.0494297	0.0608365	0.0475285	0.0437262	0.0417457	0.0322581	0.0379507	0.0512334	0.0417457	0.0456274	0.0474383	0.032197	0.0378788	0.0246212	0.0208729	0.0303605	0.0436433	0.0284091	0.0246212
30	Megophrys fansipanensis	0.0504858	0.0654912	0.056926	0.0512334	0.0541872	0.0417457	0.072973	0.0550285	0.0479789	0.0532319	0.0551331	0.0494297	0.0380228	0.0398482	0.0379507	0.0379507	0.0379507	0.0417457	0.0456274	0.0455408	0.0398482	0.0417457	0.0398482	0.0304183	0.0418251	0.0570342	0.0455408	0.0455408	0.0398482
31	Megophrys hoanglienensis	0.0430925	0.0528967	0.0493359	0.0493359	0.0492611	0.0398482	0.072973	0.0550285	0.0450719	0.0532319	0.0551331	0.0380228	0.0361217	0.0379507	0.0322581	0.0360531	0.0322581	0.0360531	0.039924	0.0398482	0.0303605	0.0360531	0.0265655	0.0247148	0.0323194	0.0475285	0.0436433	0.0360531	0.0398482	0.0246679
32	Megophrys minor	0.0573545	0.0732323	0.0627376	0.0646388	0.0666667	0.0513308	0.0867209	0.0703422	0.0564428	0.0609524	0.0609524	0.047619	0.0590476	0.0589354	0.0475285	0.0513308	0.0589354	0.0437262	0.0495238	0.0532319	0.0550285	0.0626186	0.0531309	0.0494297	0.0532319	0.0608365	0.0550285	0.0493359	0.056926	0.0532319	0.0494297
33	Megophrys brachykolos	0.0543915	0.0707071	0.0589354	0.0551331	0.0592593	0.0627376	0.0731707	0.0626186	0.0459904	0.0380228	0.0551331	0.0494297	0.0513308	0.0513308	0.0475285	0.0494297	0.0513308	0.0494297	0.0532319	0.0589354	0.0684411	0.0741445	0.0665399	0.0570342	0.0532319	0.0646388	0.0646388	0.0646388	0.0665399	0.0589354	0.0608365	0.0685714
34	Megophrys acuta	0.0833333	0.0840108	0.0813008	0.0894309	0.0785908	0.0894309	0.0867209	0.0972973	0.0813008	0.0702703	0.0810811	0.0702703	0.0815217	0.0731707	0.0704607	0.0704607	0.0813008	0.0704607	0.0706522	0.0867209	0.0894309	0.0921409	0.0867209	0.0867209	0.0785908	0.0840108	0.0948509	0.0758808	0.0894309	0.097561	0.0785908	0.0978261	0.0758808
35	Megophrys gerti	0.104513	0.124682	0.110899	0.112811	0.119403	0.105163	0.125683	0.112595	0.115775	0.116635	0.108987	0.108987	0.105364	0.110899	0.105163	0.105163	0.110899	0.105163	0.10728	0.105163	0.114723	0.114723	0.112811	0.0994264	0.107075	0.105163	0.112811	0.105163	0.110899	0.10325	0.101338	0.113027	0.107075	0.144809
36	Megophrys elfina	0.101088	0.119898	0.101533	0.101533	0.107232	0.0996169	0.112329	0.0994264	0.104203	0.10728	0.103448	0.0996169	0.0902111	0.0957854	0.0862069	0.0938697	0.103448	0.0938697	0.0998081	0.0938697	0.103448	0.0996169	0.0938697	0.0900383	0.0938697	0.0938697	0.0996169	0.091954	0.0881226	0.091954	0.0938697	0.0998081	0.0996169	0.128767	0.0325048
37	Megophrys synoria	0.137427	0.143236	0.138425	0.138425	0.132626	0.133652	0.134286	0.136038	0.136669	0.140811	0.143198	0.136038	0.129187	0.136038	0.126492	0.140811	0.143198	0.136038	0.138756	0.136038	0.138425	0.131265	0.131265	0.12201	0.126794	0.129187	0.121718	0.133652	0.124105	0.136038	0.140811	0.143541	0.145933	0.154286	0.0954654	0.0859189
38	Megophrys hansi	0.106032	0.123737	0.114068	0.112167	0.116049	0.102662	0.124661	0.110057	0.113396	0.110266	0.125475	0.112167	0.102662	0.0988593	0.0969582	0.102662	0.110266	0.104563	0.108365	0.106464	0.104563	0.0988593	0.102662	0.095057	0.0969582	0.106464	0.104563	0.10076	0.0969582	0.0931559	0.0969582	0.110476	0.111954	0.140921	0.082218	0.0766284	0.100478
39	Megophrys microstoma	0.0992593	0.108586	0.112167	0.110266	0.108642	0.108365	0.116531	0.110057	0.108392	0.106464	0.104563	0.104563	0.102857	0.102662	0.0969582	0.102662	0.108365	0.0988593	0.100952	0.10076	0.102662	0.102662	0.0988593	0.0969582	0.104563	0.095057	0.102662	0.10076	0.102662	0.10076	0.104563	0.104762	0.108365	0.151762	0.0936902	0.0862069	0.119332	0.0586011
40	Megophrys pachyproctus	0.0909284	0.109137	0.0992366	0.101145	0.114144	0.0820611	0.13079	0.0971429	0.106242	0.0973282	0.0973282	0.0896947	0.0879541	0.0896947	0.0820611	0.0935115	0.0877863	0.0896947	0.0917782	0.0858779	0.087619	0.0933333	0.087619	0.0857143	0.0914286	0.0914286	0.0914286	0.0895238	0.0914286	0.0973282	0.0916031	0.0973282	0.112595	0.149864	0.130518	0.128846	0.144231	0.125954	0.122137
41	Megophrys maosonensis	0.0947212	0.117048	0.116635	0.105163	0.131841	0.0994264	0.139344	0.108987	0.108189	0.109195	0.10728	0.103448	0.0957854	0.0956023	0.0936902	0.101338	0.0994264	0.0975143	0.0996169	0.101338	0.0954198	0.103053	0.0992366	0.0975143	0.10325	0.107075	0.0935115	0.0935115	0.0954198	0.101338	0.101338	0.116635	0.114943	0.153425	0.144509	0.146718	0.154217	0.136015	0.132184	0.130268
42	Megophrys mangshanensis	0.0929836	0.112245	0.116858	0.109195	0.127182	0.0977011	0.139726	0.113027	0.10548	0.107486	0.101727	0.101727	0.0978887	0.0977011	0.091954	0.0957854	0.0977011	0.0957854	0.0978887	0.0957854	0.0898662	0.0994264	0.0936902	0.0996169	0.101533	0.109195	0.0994264	0.0994264	0.0956023	0.105364	0.0996169	0.114943	0.113244	0.148352	0.146718	0.147002	0.161836	0.134357	0.128599	0.128599	0.019084
43	Megophrys flavipunctata	0.103673	0.116162	0.127349	0.123173	0.133333	0.11691	0.146341	0.125261	0.112702	0.110879	0.108787	0.104603	0.115063	0.112735	0.108559	0.112735	0.118998	0.108559	0.110879	0.114823	0.110417	0.122917	0.114583	0.112735	0.112735	0.11691	0.110417	0.108333	0.114583	0.127349	0.11691	0.118998	0.125523	0.152174	0.178947	0.172996	0.184211	0.17364	0.15272	0.144351	0.0606695	0.0566038
44	Megophrys glandulosa	0.0867725	0.10101	0.104563	0.108365	0.116049	0.0969582	0.130081	0.104563	0.099141	0.0952381	0.0952381	0.0933333	0.0971429	0.0969582	0.0893536	0.0893536	0.0988593	0.0893536	0.0895238	0.0969582	0.0891841	0.100569	0.0967742	0.0931559	0.0969582	0.0988593	0.0967742	0.0929791	0.0986717	0.106464	0.0969582	0.104563	0.11619	0.144022	0.149425	0.147793	0.172249	0.148571	0.137143	0.121905	0.0571429	0.0572519	0.0519751
45	Megophrys medogensis	0.082963	0.10101	0.10076	0.10076	0.108642	0.0893536	0.124661	0.10076	0.0895116	0.0933333	0.087619	0.0914286	0.087619	0.0931559	0.0855513	0.0893536	0.0969582	0.0874525	0.0895238	0.0931559	0.0948767	0.104364	0.0929791	0.0893536	0.0969582	0.106464	0.0967742	0.0948767	0.0986717	0.102662	0.0969582	0.102662	0.104762	0.157609	0.149425	0.140115	0.174641	0.146667	0.139048	0.12	0.0628571	0.0629771	0.0561331	0.0454545
46	Megophrys periosa	0.0953045	0.106061	0.112735	0.112735	0.11358	0.0981211	0.121951	0.110647	0.0980214	0.0983264	0.0941423	0.104603	0.100418	0.100209	0.091858	0.0960334	0.104384	0.0939457	0.0962343	0.100209	0.0979167	0.110417	0.102083	0.0981211	0.104384	0.114823	0.102083	0.1	0.102083	0.108559	0.102296	0.100209	0.115063	0.144022	0.162105	0.14557	0.167464	0.148536	0.144351	0.135983	0.0585774	0.0607966	0.0540541	0.037422	0.039501
47	Megophrys himalayana	0.0848443	0.0909091	0.0981211	0.0960334	0.103704	0.091858	0.111111	0.0960334	0.0833406	0.0878661	0.0857741	0.0899582	0.0899582	0.0876827	0.0835073	0.091858	0.0939457	0.0835073	0.0857741	0.0897704	0.09375	0.10625	0.0979167	0.091858	0.0981211	0.0981211	0.0958333	0.0895833	0.104167	0.104384	0.091858	0.0897704	0.100418	0.133152	0.157895	0.14346	0.165072	0.148536	0.138075	0.125523	0.0523013	0.0607966	0.043659	0.039501	0.043659	0.02079
48	Megophrys zhangi	0.0850297	0.0987342	0.0990476	0.0933333	0.108911	0.0933333	0.119565	0.10076	0.0867814	0.0914286	0.087619	0.087619	0.0839695	0.0819048	0.08	0.0819048	0.0914286	0.0857143	0.0877863	0.087619	0.0855513	0.0969582	0.0893536	0.0855513	0.0931559	0.0912548	0.0912548	0.0874525	0.0969582	0.100952	0.0895238	0.102857	0.104762	0.138587	0.145594	0.134357	0.158273	0.142857	0.127619	0.118095	0.0496183	0.0516252	0.05625	0.0398482	0.0455408	0.04375	0.0354167
49	Megophrys monticola	0.118056	0.119241	0.146341	0.143631	0.140921	0.140921	0.135501	0.143631	0.127371	0.138587	0.133152	0.133152	0.133152	0.127371	0.124661	0.127371	0.135501	0.127371	0.130435	0.127371	0.127027	0.137838	0.127027	0.127371	0.140921	0.135501	0.127027	0.118919	0.137838	0.149051	0.135501	0.146341	0.149457	0.154891	0.183562	0.173077	0.180516	0.17663	0.154891	0.163043	0.076087	0.0735695	0.0808625	0.0592992	0.0727763	0.0700809	0.0619946	0.0459459
50	Megophrys major	0.0934079	0.0989848	0.104822	0.100629	0.1067	0.0985325	0.119891	0.10251	0.101512	0.0964361	0.0985325	0.0943396	0.092437	0.0880503	0.0859539	0.0922432	0.104822	0.0880503	0.0903361	0.100629	0.0941423	0.10251	0.0962343	0.0983264	0.100418	0.0983264	0.108787	0.0920502	0.100418	0.109015	0.102725	0.109015	0.113208	0.141689	0.156118	0.139535	0.158654	0.155136	0.142558	0.132075	0.0693277	0.0736842	0.0647182	0.0542797	0.0647182	0.0584551	0.045929	0.0541667
51	Megophrys oreocrypta	0.102672	0.104061	0.111579	0.117895	0.121588	0.107368	0.141689	0.111345	0.103186	0.105263	0.109474	0.101053	0.105485	0.0989474	0.0989474	0.105263	0.109474	0.0989474	0.101266	0.103158	0.105042	0.111345	0.105042	0.109244	0.102941	0.109244	0.109244	0.0945378	0.113445	0.122105	0.115789	0.12	0.126316	0.144414	0.158898	0.146497	0.181159	0.149474	0.141053	0.130526	0.07173	0.0782241	0.0712788	0.0691824	0.0796646	0.0691824	0.0566038	0.0711297
52	Megophrys auralensis	0.0937235	0.103797	0.110476	0.112381	0.121287	0.0933333	0.13587	0.108365	0.103541	0.0971429	0.102857	0.0971429	0.101145	0.0990476	0.0914286	0.0971429	0.102857	0.0933333	0.0954198	0.0933333	0.0855513	0.0969582	0.0874525	0.0874525	0.095057	0.102662	0.095057	0.0893536	0.095057	0.102857	0.0952381	0.0952381	0.110476	0.160326	0.145594	0.136276	0.17506	0.133333	0.110476	0.114286	0.0780952	0.0744275	0.0854167	0.0759013	0.0759013	0.06875	0.0666667	0.0645161
53	Megophrys parva	0.0963675	0.107417	0.105566	0.105566	0.1175	0.0978887	0.131868	0.10728	0.102313	0.0998081	0.105566	0.0998081	0.0961538	0.0978887	0.0902111	0.0959693	0.105566	0.0940499	0.0961538	0.0921305	0.0938697	0.0977011	0.091954	0.0900383	0.0977011	0.103448	0.0938697	0.0881226	0.0938697	0.107486	0.0998081	0.0959693	0.119002	0.156593	0.138996	0.121857	0.152542	0.136276	0.119002	0.119231	0.0923077	0.088632	0.101053	0.0785441	0.0823755	0.0821053	0.08	0.0766284
54	Megophrys aceras	0.116229	0.153061	0.132184	0.128352	0.149626	0.118774	0.169863	0.133843	0.140046	0.122605	0.136015	0.116858	0.115163	0.124521	0.114943	0.118774	0.124521	0.118774	0.119002	0.118774	0.112811	0.120459	0.110899	0.116635	0.116635	0.130019	0.116635	0.107075	0.110899	0.130268	0.126437	0.136015	0.141762	0.178082	0.169557	0.158301	0.178744	0.162835	0.155172	0.136015	0.120459	0.116858	0.140756	0.124283	0.120459	0.134454	0.134454	0.118321
55	Megophrys baluensis	0.130889	0.147583	0.137725	0.139721	0.144279	0.133733	0.166667	0.14741	0.138906	0.123752	0.125749	0.125749	0.128	0.129741	0.121756	0.131737	0.125749	0.129741	0.13	0.127745	0.125498	0.133466	0.123506	0.133466	0.12749	0.127237	0.125498	0.131474	0.129482	0.135729	0.129741	0.139721	0.129741	0.155738	0.154618	0.148893	0.178313	0.161677	0.141717	0.138	0.146293	0.140562	0.157233	0.151394	0.139442	0.146751	0.142558	0.135458
56	Megophrys stejnegeri	0.130731	0.142857	0.1341	0.132184	0.134663	0.130268	0.153425	0.131931	0.129564	0.120459	0.128107	0.126195	0.128599	0.132184	0.124521	0.130268	0.128352	0.130268	0.132438	0.126437	0.120459	0.126195	0.124283	0.122371	0.126195	0.124046	0.116635	0.122371	0.122371	0.124521	0.126437	0.137931	0.130268	0.163934	0.140655	0.132948	0.177885	0.153257	0.139847	0.143954	0.142308	0.146435	0.165966	0.145315	0.139579	0.151261	0.142857	0.143403
57	Megophrys ligayae	0.13112	0.164975	0.141491	0.139579	0.163772	0.131931	0.174387	0.150763	0.143819	0.135755	0.137667	0.131931	0.126437	0.128107	0.124283	0.133843	0.128107	0.131931	0.132184	0.124283	0.125954	0.133588	0.124046	0.125954	0.131679	0.135238	0.125954	0.127863	0.122137	0.128107	0.124283	0.131931	0.133843	0.177112	0.136538	0.131021	0.161446	0.137667	0.126195	0.12069	0.143954	0.142308	0.174004	0.150763	0.146947	0.155136	0.150943	0.129771
58	Megophrys kobayashii	0.123056	0.138107	0.129555	0.12753	0.135	0.12753	0.148352	0.133333	0.127321	0.117409	0.121457	0.123482	0.123732	0.123482	0.119433	0.12753	0.12753	0.119433	0.123732	0.125506	0.123232	0.125253	0.123232	0.121212	0.123232	0.116935	0.129293	0.113131	0.121212	0.12753	0.125506	0.123482	0.129555	0.142857	0.130346	0.118367	0.157385	0.149798	0.129555	0.139959	0.151822	0.15213	0.149474	0.139394	0.135354	0.134737	0.126316	0.133333
59	Megophrys kalimantanensis	0.1268	0.143223	0.144788	0.135135	0.15	0.137066	0.167582	0.140655	0.139636	0.133205	0.131274	0.129344	0.131528	0.129344	0.125483	0.129344	0.127413	0.129344	0.131528	0.135135	0.127168	0.136802	0.127168	0.123314	0.131021	0.125	0.132948	0.131021	0.127168	0.137066	0.137066	0.144788	0.137066	0.17033	0.153398	0.141748	0.178744	0.158301	0.138996	0.139265	0.129344	0.133462	0.149474	0.134875	0.132948	0.143158	0.134737	0.117534
60	Megophrys nasuta	0.125826	0.158163	0.130268	0.137931	0.157107	0.132184	0.169863	0.137667	0.137937	0.124521	0.126437	0.130268	0.130518	0.130268	0.128352	0.128352	0.130268	0.128352	0.128599	0.132184	0.126195	0.139579	0.130019	0.130019	0.133843	0.120229	0.133843	0.124283	0.128107	0.137931	0.137931	0.124521	0.136015	0.158904	0.150289	0.135135	0.18599	0.159004	0.136015	0.134357	0.139847	0.136276	0.14916	0.133843	0.124283	0.130252	0.130252	0.122371
61	Megophrys edwardinae	0.128352	0.152672	0.139579	0.131931	0.161692	0.131931	0.177596	0.148855	0.137644	0.124283	0.128107	0.128107	0.122605	0.126195	0.118547	0.126195	0.120459	0.124283	0.124521	0.116635	0.124046	0.131679	0.124046	0.124046	0.127863	0.131429	0.127863	0.125954	0.124046	0.128107	0.126195	0.128107	0.130019	0.177596	0.15	0.144509	0.178313	0.152964	0.137667	0.114943	0.143954	0.142308	0.165618	0.145038	0.139313	0.146751	0.144654	0.127863
62	Megophrys dringi	0.0984949	0.111392	0.109344	0.11332	0.121287	0.107356	0.116848	0.109127	0.105048	0.0934394	0.105368	0.10338	0.0956175	0.0994036	0.0974155	0.0994036	0.105368	0.0954274	0.0956175	0.0974155	0.0992063	0.113095	0.103175	0.0892857	0.105159	0.10495	0.107143	0.0992063	0.0972222	0.0954274	0.10338	0.105368	0.0994036	0.138587	0.134	0.124248	0.139089	0.135189	0.129225	0.11753	0.106	0.106212	0.112971	0.107356	0.10338	0.10251	0.0941423	0.0934394
63	Megophrys nankiangensis	0.0814249	0.0987342	0.0914286	0.0838095	0.0965347	0.08	0.122283	0.0874525	0.0879868	0.072381	0.0761905	0.0704762	0.0763359	0.0761905	0.072381	0.0819048	0.087619	0.0780952	0.0820611	0.0780952	0.0741445	0.0779468	0.0722433	0.0684411	0.0703422	0.0683112	0.0779468	0.0703422	0.0760456	0.0742857	0.0761905	0.0838095	0.087619	0.119565	0.114943	0.107486	0.143885	0.11619	0.12	0.0954198	0.0977011	0.0998081	0.108787	0.0971429	0.087619	0.100418	0.0878661	0.0857143
64	Megophrys wawuensis	0.0795165	0.0962025	0.0895238	0.0819048	0.0940594	0.0780952	0.119565	0.0855513	0.0858919	0.0742857	0.0742857	0.0685714	0.0744275	0.0742857	0.0704762	0.08	0.0857143	0.0761905	0.0801527	0.0761905	0.0741445	0.0779468	0.0684411	0.0646388	0.0684411	0.0702087	0.0741445	0.0665399	0.0722433	0.072381	0.0742857	0.08	0.0857143	0.116848	0.113027	0.105566	0.141487	0.11619	0.12	0.0954198	0.0957854	0.0978887	0.106695	0.0952381	0.0838095	0.0983264	0.0857741	0.0838095
65	Megophrys gigantica	0.0798212	0.0966921	0.0898662	0.082218	0.0945274	0.0764818	0.120219	0.0858779	0.0862593	0.0783939	0.0783939	0.0726577	0.0747126	0.0745698	0.0707457	0.0803059	0.0860421	0.0764818	0.0804598	0.0764818	0.0745698	0.0764818	0.0688337	0.0650096	0.0707457	0.0706107	0.0783939	0.0669216	0.0707457	0.0726577	0.0745698	0.0842912	0.0898662	0.122951	0.111538	0.104046	0.139759	0.114723	0.118547	0.0940499	0.0924855	0.0945946	0.107368	0.091954	0.0804598	0.0968421	0.0842105	0.0823755
66	Megophrys shapingensis	0.0737913	0.0886076	0.0838095	0.0761905	0.0866337	0.072381	0.111413	0.0836502	0.0796071	0.0685714	0.072381	0.0628571	0.0687023	0.0685714	0.0647619	0.0742857	0.08	0.0704762	0.0744275	0.0704762	0.0684411	0.0722433	0.0627376	0.0589354	0.0627376	0.0626186	0.0684411	0.0608365	0.0665399	0.0685714	0.0685714	0.0761905	0.0838095	0.108696	0.109195	0.0978887	0.131894	0.112381	0.114286	0.0916031	0.0977011	0.0998081	0.106695	0.0933333	0.0838095	0.0962343	0.083682	0.0819048
67	Megophrys feae	0.0928753	0.121519	0.0990476	0.0952381	0.106436	0.087619	0.119565	0.0988593	0.0976363	0.0857143	0.0838095	0.0857143	0.0916031	0.0990476	0.0895238	0.0990476	0.104762	0.0933333	0.0973282	0.0857143	0.0931559	0.0893536	0.0893536	0.0760456	0.0874525	0.0910816	0.0893536	0.0760456	0.0741445	0.0838095	0.0895238	0.0857143	0.0933333	0.146739	0.114943	0.109405	0.131894	0.12	0.127619	0.103053	0.105364	0.109405	0.119247	0.104762	0.0990476	0.106695	0.0962343	0.104762
68	Megophrys chuannanensis	0.115522	0.121519	0.126238	0.121287	0.101485	0.101485	0.127717	0.120988	0.111386	0.108911	0.10396	0.0990099	0.119107	0.126238	0.108911	0.121287	0.126238	0.113861	0.119107	0.108911	0.111111	0.108642	0.106173	0.0962963	0.101235	0.115764	0.120988	0.101235	0.106173	0.106436	0.106436	0.0990099	0.121287	0.149457	0.137157	0.1325	0.138667	0.133663	0.141089	0.124069	0.134663	0.1325	0.141089	0.123762	0.121287	0.121287	0.113861	0.126238
69	Megophrys carinense	0.0890585	0.113924	0.0933333	0.0895238	0.101485	0.0838095	0.122283	0.0931559	0.0934465	0.087619	0.087619	0.0838095	0.0839695	0.087619	0.08	0.0895238	0.0971429	0.087619	0.0916031	0.0819048	0.0855513	0.0855513	0.081749	0.0703422	0.0836502	0.0834915	0.0893536	0.0760456	0.0703422	0.0819048	0.0857143	0.0838095	0.0933333	0.138587	0.113027	0.101727	0.129496	0.114286	0.129524	0.103053	0.0996169	0.103647	0.119247	0.0933333	0.0914286	0.10251	0.0941423	0.0933333
70	Megophrys popei	0.113317	0.116456	0.116337	0.116337	0.10396	0.108911	0.125	0.118519	0.108911	0.111386	0.111386	0.108911	0.109181	0.113861	0.10396	0.116337	0.126238	0.113861	0.119107	0.101485	0.108642	0.106173	0.103704	0.091358	0.103704	0.108374	0.116049	0.0987654	0.091358	0.10396	0.108911	0.106436	0.118812	0.141304	0.134663	0.1225	0.130667	0.131188	0.14604	0.121588	0.117207	0.12	0.131188	0.113861	0.111386	0.113861	0.106436	0.108911
71	Megophrys intermedia	0.0877863	0.108861	0.104762	0.0914286	0.113861	0.087619	0.122283	0.104563	0.0997313	0.0933333	0.0933333	0.0838095	0.0877863	0.0933333	0.087619	0.0952381	0.0952381	0.087619	0.0916031	0.087619	0.0931559	0.10076	0.0893536	0.0779468	0.0912548	0.0929791	0.0855513	0.0779468	0.0836502	0.0914286	0.0933333	0.087619	0.0990476	0.141304	0.114943	0.109405	0.1247	0.12	0.121905	0.108779	0.0957854	0.101727	0.123431	0.114286	0.100952	0.119247	0.10251	0.100952
72	Megophrys montana	0.117923	0.153061	0.122605	0.124521	0.15212	0.113027	0.172603	0.141491	0.131998	0.12069	0.128352	0.114943	0.122841	0.114943	0.116858	0.116858	0.122605	0.114943	0.115163	0.114943	0.105163	0.114723	0.107075	0.107075	0.118547	0.114504	0.112811	0.105163	0.107075	0.122605	0.116858	0.116858	0.132184	0.169863	0.142582	0.137066	0.164251	0.139847	0.14751	0.122841	0.132692	0.129094	0.144958	0.128107	0.128107	0.144958	0.138655	0.120459
73	Megophrys lancip	0.135111	0.16624	0.143713	0.141717	0.1525	0.121756	0.175824	0.149701	0.141655	0.126	0.138	0.134	0.134	0.139721	0.129741	0.129741	0.129741	0.131737	0.13	0.131737	0.121514	0.131474	0.125498	0.123752	0.11976	0.113546	0.115538	0.123506	0.123506	0.129741	0.131737	0.133733	0.14	0.192837	0.152918	0.15121	0.169492	0.164	0.15	0.134	0.146	0.146293	0.153361	0.139165	0.141153	0.14916	0.147059	0.133466
[truncated: 24 more columns]
